# Supplementary material for: Freestanding bilayer microscope for single-molecule imaging of membrane proteins
Source: Sci Adv. 2024 Jun 21;10(25):eado4722. doi: 10.1126/sciadv.ado4722 (PMC11192074; doi:10.1126/sciadv.ado4722)
Supplement: Supplementary file 2 — Movies S1 to S8 [file sciadv.ado4722_movies_s1_to_s8.zip]

Archive with 8 entries (8 files):
- ado4722_movie_s1.mp4
- ado4722_movie_s2.mp4
- ado4722_movie_s3.mp4
- ado4722_movie_s4.mp4
- ado4722_movie_s5.mp4
- ado4722_movie_s6.mp4
- ado4722_movie_s7.mp4
- ado4722_movie_s8.mp4
